# Supplementary material for: Identification and Expressional Analysis of Putative PRDI-BF1 and RIZ Homology Domain-Containing Transcription Factors in Mulinia lateralis
Source: Biology (Basel). 2023 Jul 27;12(8):1059. doi: 10.3390/biology12081059 (PMC10451705; doi:10.3390/biology12081059)
Supplement: Supplementary file 1 [file biology-12-01059-s001.zip]

Archive with 1 entries (1 files):
- biology-2437942-supplementary.xls
