# Supplementary material for: Identification and Expressional Analysis of Putative PRDI-BF1 and RIZ Homology Domain-Containing Transcription Factors in Mulinia lateralis
Source: Biology (Basel). 2023 Jul 27;12(8):1059. doi: 10.3390/biology12081059 (PMC10451705; doi:10.3390/biology12081059)
Supplement: Supplementary file 1 [file biology-12-01059-s001.zip › biology-2437942-supplementary.xls]

## Sheet: Supplementary materials
Identification and expressional analysis of putative PRDM transcription factors in Mulinia lateralis
Feng Zhao 1,†, Xiaolin Guo 1,†, Xixi Li 1, Fang Liu 1, Yifan Fu 1, Xiaohan Sun 1, Zujing Yang 1, Zhifeng Zhang 1,2, Zhenkui Qin 1,*
1 Ministry of Education Key Laboratory of Marine Genetics and Breeding, College of Marine Life Sciences, Ocean University of China, Qingdao, China
2 Key Laboratory of Tropical Aquatic Germplasm of Hainan Province, Sanya Oceanographic Institution, Ocean University of China, Sanya, China
† These authors contributed equally to this work
*Correspondence: Zhenkui Qin, qinzk@ouc.edu.cn
Supplemental Table S1 Accession numbers of PRDM protein sequences
Supplemental Figure S1 The visualization of Ml-prdm1 expressing cells in early development stages of M. lateralis

## Sheet: Table S1
Table S1 Accession numbers of PRDM protein sequences
Species names	Gene names	Registration numbers
Homo sapiens	prdm1	XP_011534364.1
	prdm2	NP_036363.2
	prdm3	XP_005247270.1
	prdm4	XP_005268650.1
	prdm5	NP_001366033.1
	prdm6	NP_001129711.1
	prdm7	NP_001091643.1
	prdm8	XP_011530435.1
	prdm9	NP_064612.2
	prdm10	NP_064613.2
	prdm11	NP_001371577.1
	prdm12	NP_067632.2
	prdm13	NP_067633.2
	prdm14	NP_078780.1
	prdm15	NP_071398.5
	prdm16	NP_071397.3
Mus musculus	prdm1	XP_006512568.1
	prdm2	NP_001074824.3
	prdm3	NP_001347963.1
	prdm4	NP_857633.2
	prdm5	XP_006506667.1
	prdm6	XP_011245206.1
	prdm8	NP_084223.2
	prdm9	XP_036016343.1
	prdm10	NP_001355774.1
	prdm11	XP_030101794.1
	prdm12	NP_001116834.1
	prdm13	NP_001074240.1
	prdm14	NP_001074678.2
	prdm15	XP_006522927.1
	prdm16	XP_006539234.1
Gallus gallus	prdm1	XP_004940410.1
	prdm2	XP_024998361.1
	prdm3	XP_040535506.1
	prdm4	XP_004937864.1
	prdm5	XP_420628.3
	prdm6	XP_015136321.1
	prdm8	XP_015132007.2
	prdm10	XP_024999059.1
	prdm11	XP_015142674.1
	prdm12	XP_415465.2
	prdm13	XP_025004996.1
	prdm14	XP_025003759.1
	prdm15	XP_004934624.1
	prdm16	XP_004947435.1
Xenopus laevis	prdm1	NP_001080573.1
	prdm2	NP_001088018.1
	prdm3	AFZ45977.1
	prdm4	NP_001080180.1
	prdm5	XP_018107183.1
	prdm6	XP_018099773.1
	prdm8	XP_018099039.1
	prdm10	XP_018083216.1
	prdm11	XP_018115767.1
	prdm12	NP_001079854.1
	prdm13	XP_018120907.1
	prdm14	XP_018079278.1
	prdm15	XP_018104415.1
	prdm16	XP_018081649.2
Danio rerio	prdm1	NP_955809.2
	prdm2	XP_002663834.2
	prdm3	XP_017206701.1
	prdm4	NP_001116215.1
	prdm5	NP_001002301.2
	prdm8	NP_998575.1
	prdm9	NP_957196.1
	prdm10	XP_009292105.1
	prdm11	XP_693848.3
	prdm12	ABI34504.1
	prdm13	NP_001313383.1
	prdm14	XP_005162704.1
	prdm15	XP_009303772.1
	prdm16	XP_021334166.1
Sparus aurata	prdm1	A0A671VKY4
	prdm2	A0A671W6G3
	prdm4	A0A671VMB5
	prdm5	A0A671WFB7
	prdm6	A0A671UTF2
	prdm10	A0A671XR24
	prdm12	A0A671YP02
	prdm13	A0A671W1B1
	prdm14	A0A671Y9B1
	prdm15	A0A671VG44
Mytilus coruscus	prdm4	A0A6J8ARF2
	prdm7_9	A0A6J8B1F4
	prdm8	A0A6J8E9A9
	prdm16	A0A6J8CQR8
Mizuhopecten yessoensis	prdm1	XP_021355272.1
	prdm2	OWF44053.1
	prdm8	OWF53744.1
	prdm10	OWF49618.1
	prdm12	OWF37450.1
	prdm13	OWF37528.1
	prdm14	OWF43333.1
	prdm16	OWF56046.1
Crassostrea virginica	prdm1	XP_022293081.1
	prdm4	XP_022290936.1
	prdm8	XP_022319227.1
	prdm10	XP_022316495.1
	prdm12	XP_022335571.1
	prdm13	XP_022294657.1
	prdm14	XP_022286145.1
	prdm16	XP_022340618.1
Crassostrea gigas	prdm1	XP_011441523.2
	prdm4	XP_034331142.1
	prdm10	XP_011455336.2
	prdm13	XP_011424929.3
	prdm14	XP_019918500.2
Pecten maximus	prdm1	XP_033740387.1
	prdm4	XP_033740939.1
	prdm10	XP_033757804.1
	prdm12	XP_033729894.1
	prdm14	XP_033744490.1
Mytilus galloprovincialis	prdm4	VDI38802.1
Pomacea canaliculate	prdm1	XP_025098685.1
	prdm8	XP_025111410.1
	prdm10	XP_025111250.1
	prdm13	XP_025097541.1
	prdm14	XP_025108788.1
	prdm16	XP_025080222.1

## Sheet: Figure S1
Figure S1 The visualization of Ml-prdm1 expressing cells in early development stages of M. lateralis
Purple chromogenic stain indicates RNA hybridization;
Stained cells are circled by yellow dashed lines.
